# Supplementary material for: Exploring Nitrogen-Functionalized Graphene Composites for Urinary Catheter Applications
Source: Nanomaterials (Basel). 2023 Sep 21;13(18):2604. doi: 10.3390/nano13182604 (PMC10536687; doi:10.3390/nano13182604)
Supplement: Supplementary file 1 [file nanomaterials-13-02604-s001.zip]

Archive with 1 entries (1 files):
- nanomaterials-2562119-supplementary.pdf
